# Supplementary material for: Granzyme B + CD8 + T cells with terminal differentiated effector signature determine multiple sclerosis progression
Source: J Neuroinflammation. 2023 Jun 2;20:138. doi: 10.1186/s12974-023-02810-0 (PMC10236809; doi:10.1186/s12974-023-02810-0)
Supplement: Supplementary file 2 — Additional file 2. Table S1. [file 12974_2023_2810_MOESM2_ESM.xlsx]

## Sheet: Sheet1
Table S1 Annotation of clonal expanded TCR sequences in MS in VDJdb.
CDR3 amino acid sequence	Total counts	Vgene	Jgene	Similar CDR3b	Epitope	Epitope Gene	Epitope species	Similar CDR3	Epitope	Epitope Gene	Epitope species	Similar CDR3	Epitope	Epitope Gene	Epitope species	Similar CDR3	Epitope	Epitope Gene	Epitope species	Similar CDR3	Epitope	Epitope Gene	Epitope species	Similar CDR3	Epitope	Epitope Gene	Epitope species	Similar CDR3	Epitope	Epitope Gene	Epitope species	Similar CDR3	Epitope	Epitope Gene	Epitope species	Similar CDR3	Epitope	Epitope Gene	Epitope species	Similar CDR3	Epitope	Epitope Gene	Epitope species	Similar CDR3	Epitope	Epitope Gene	Epitope species
CASGVGGNTIYF	3606	TRBV12-4	TRBJ1-3	CASRGGGNTIYF	KLGGALQAK	IE1	CMV	CASGDSGNTIYF	ELAGIGILTV	MLANA	HomoSapiens
CASSPPNSGNTF	2356	TRBV9a	TRBJ1-2	CASSPPESYGYTF	LLLEWLAMA	ORF14	SARS-CoV-2	CASSEGPSGYTF	FLYNLLTRV	SEC24A	HomoSapiens
CAVRDIGGYSTLTF	1674	TRAV3	TRAJ11	CAVRDIFSGYSTLTF	KLGGALQAK	IE1	CMV	CAVRDKGYSTLTF	NLVPMVATV	pp65	CMV	CAVRDRYGYSTLTF	RAKFKQLL	BZLF1	EBV	CAVDILGYSTLTF	KLGGALQAK	IE1	CMV
CASSLEQAARADTQYF	1474	TRBV5-1	TRBJ2-3	CASSLEASTDTQYF	RLPGVLPRA	SF3B1	HomoSapiens	CASSLEGRVYSDTQYF	IVTDFSVIK	EBNA4	EBV	CASSLEGQGGTDTQYF	HPVTKYIM	NS3	HCV	CASSLGQALTDTQYF	NLVPMVATV	pp65	CMV	CASSLGAGDADTQYF	YILKYSVFL	ZDBF2	HomoSapiens	CASSLGQGADTQYF	KLGGALQAK	IE1	CMV	CASSLTSGRAQDTQYF	TSTLQEQIGW	Gag	HIV	CASSLASRVGTDTQYF	NLVPMVATV	pp65	CMV	CASSLEGTATDTQYF	GILGFVFTL	M	InfluenzaA	CASSLELAGVDTQYF	FKDNVILLN	Nucleocapsid	SARS-CoV-2	CASSLEGGAALWDTQYF	KRWIILGLNK	Gag	HIV-1
CAVMDSNYQLIW	954	TRAV1-2a/TRAV21	TRAJ33	CAVMDSNYQLIW	KLGGALQAK/NLVPMVATV	IE1/pp65	CMV	CAVMDSNYQLIW	RLRAEAQVK/AVFDRKSDAK/RAKFKQLL/GLCTLVAML	EBNA3A/EBNA4/BZLF1/BMLF1	EBV	CAVMDSNYQLIW	LLLGIGILV	BST2	HomoSapiens	CAVMDSNYQLIW	YLQPRTFLL	Spike	SARS-CoV-2
CAVRHTGNQFYF	887	TRAV1-2a	TRAJ49	CAVRVTGNQFYF	RAKFKQLL	BZLF1	EBV
CSARVIGTGFMNTEAFF	882	TRBV20-1	TRBJ1-1	CSARAIGTGPWDTEAFF	KLGGALQAK	IE1	CMV	CSAREPGTGWGNTEAFF	KLGGALQAK	IE1	CMV
CASSFVGLVHYEQYF	871	TRBV28	TRBJ2-7	CASSFITGLHYEQYF	AMFWSVPTV	TKT	HomoSapiens
CSASSGMGNTDTQYF	858	TRBV20-1	TRBJ2-3	CSALSSGGRTDTQYF	KLGGALQAK	IE1	CMV	CSASSGGPTDTQYF	GILGFVFTL	M	InfluenzaA
CASWIGQVNQPQHF	676	TRBV2	TRBJ1-5	CASRPGQTNQPQHF	KLGGALQAK	IE1	CMV	CASSLGQGNQPQHF	KLGGALQAK	IE1	CMV
CALSEAQEDTGRRALTF	668	TRAV19	TRAJ5	CALSEYLDTGRRALTF	AVFDRKSDAK	EBNA4	EBV	CALSEYLDTGRRALTF	KLGGALQAK	IE1	CMV	CALSEVMDTGRRALTF	RAKFKQLL	BZLF1	EBV
CSARASSPVETQYF	660	TRBV20-1	TRBJ2-5	CSARADSQETQYF	KLGGALQAK	IE1	CMV	CSARGSSQWETQYF	YLQPRTFLL	Spike	SARS-CoV-2	CSARDAPSRETQYF	LLWNGPMAV	NS4B	YFV	CSARLAGGPETQYF	IE1	CMV
CATSTTGGETQYF	596	TRBV15	TRBJ2-5	CATSVTGGETQYF	FRCPRRFCF	UL29/28	CMV	CATSRTGGETQYF	FRCPRRFCF	UL29/28	CMV
CATSQSGNQQPSYEQYF	540	TRBV15	TRBJ2-7	CATSRGRQGTLSYEQYF	KLGGALQAK	IE1	CMV	CATSSQRGLASYEQYF	NLVPMVATV	pp65	CMV
CAVRDSNYQLIW	518	TRAV1-2	TRAJ33	CAVRDSNYQLIW	KLGGALQAK/NLVPMVATV	IE1/pp65	CMV	CAVRDSNYQLIW	AVFDRKSDAK	EBNA4	EBV	CAVRDSNYQLIW	LMGHFAWWT	ORF1ab	SARS-CoV-2	CAVRDSNYQLIW	CLLGTYTQDV	KanJ	StreptomycesKanamyceticus	CAVRDSNYQLIW	SLFNTVATLY	Gag	HIV-1
CASSPQAGLEETQYF	1475	TRBV12-3/TRBV12-4	TRBJ2-5	CASSPARGGTETQYF	KLGGALQAK	IE1	CMV	CASRPQGREETQYF	RPRGEVRFL	UL49	HSV-2	CASSPRAGKETQYF	LLQTGIHVRVSQPSL	pp65	CMV	CASSPGGREQETQYF	KLGGALQAK	IE1	CMV	CASSLNGLEETQYF	KLGGALQAK	IE1	CMV	CASSPLAGVGETQYF	RAKFKQLL	BZLF1	EBV	CASSPTSGIEETQYF	KRWIILGLNK	Gag	HIV-1	CASSPWAGQETQYF	KLGGALQAK	IE1	CMV
CATGDTGRRALTF	711	TRAV17	TRAJ5	CATDPDTGRRALTF	KLGGALQAK	IE1	CMV
CASSFRSGLYQETQYF	684	TRBV7-9	TRBJ2-5	CASSYDGRGPYQETQYF	NLVPMVATV	pp65	CMV	CASSLASTGLTQETQYF	VLLAPLLSA	ORF1ab	SARS-CoV-2
CASSSSDGTPQYEQYF	518	TRBV28	TRBJ2-7	CASSSSGTSGVYEQYF	ELAGIGILTV	MLANA	HomoSapiens
aSignificant up-regulated genes in SPMS
bThe word in red indicates the same amino acid compared with CDR3
